# Supplementary material for: LIMB-Q Kids—German Translation and Cultural Adaptation
Source: Children (Basel). 2022 Sep 16;9(9):1405. doi: 10.3390/children9091405 (PMC9498267; doi:10.3390/children9091405)
Supplement: Supplementary file 1 [file children-09-01405-s001.zip]

Archive with 2 entries (2 files):
- Figure S1 German Field Test Version of LIMB-Q-Kids.pdf
- Table S1 Items that were changed during the TCA process.pdf
